# Supplementary material for: RhWRKY33 Positively Regulates Onset of Floral Senescence by Responding to Wounding- and Ethylene-Signaling in Rose Plants
Source: Front Plant Sci. 2021 Nov 5;12:726797. doi: 10.3389/fpls.2021.726797 (PMC8602865; doi:10.3389/fpls.2021.726797)
Supplement: Supplementary Table 1 — Statistics of annotation results for rose unigenes. [file Table_1.XLSX]

## Sheet: Sheet1
Table 1 Statistics of annotation results for rose unigenes
Sample	Clean reads	Raw reads	Mapping rate (%)
Cont	48033008	52671505	83.94
Wound	55887823	60226097	83.09
Eth	57773772	63666883	83.99
EW	58588791	62961241	84.36
