# Supplementary material for: RhWRKY33 Positively Regulates Onset of Floral Senescence by Responding to Wounding- and Ethylene-Signaling in Rose Plants
Source: Front Plant Sci. 2021 Nov 5;12:726797. doi: 10.3389/fpls.2021.726797 (PMC8602865; doi:10.3389/fpls.2021.726797)
Supplement: Supplementary Table 4 — Detailed information of DEGs relating to transcription factors, protein modification, protein degradation (A), and hormone signaling (B) was co-regulated between Groups 2 and 3. [file Table_4.xlsx]

## Sheet: Sheet1
	DEGs	up-regulation	down-regulation
Auxin	52	13	39
ABA	11	10	1
BR	15	10	5
Ethylene	20	15	5
Cytokinin	27	11	16
JA	4	3	1
SA	3	3	0
GA	15	8	7
Transcription factor	119	67	52
Protein modification	33	20	13
Protein degradation	82	52	30
Total	381	212	169

## Sheet: sheet2
	Log2FoldChange	Description
Auxin
rchiobhmchr1g0383081	1.383	(at5g54140 : 163.0) IAA-leucine-resistant (ILR1)-like 3 (ILL3);
rchiobhmchr3g0475011	1.061	(at3g02875 : 134.0) IAA-LEUCINE RESISTANT 1 (ILR1);
rchiobhmchr4g0412431	1.418	(at4g15550 : 396.0) UDP-glucose:indole-3-acetate beta-D-glucosyltransferase; indole-3-acetate beta-D-glucosyltransferase (IAGLU);
rchiobhmchr4g0412731	3.697	(at4g15550 : 432.0) UDP-glucose:indole-3-acetate beta-D-glucosyltransferase; indole-3-acetate beta-D-glucosyltransferase (IAGLU);
rchiobhmchr5g0041561	-2.594	(at5g55250 : 181.0) Encodes an enzyme which specifically converts IAA to its methyl ester form MelIAA.
rchiobhmchr2g0169101	-1.301	(at5g15100 : 186.0) PIN-FORMED 8 (PIN8);	auxin polar transport,
rchiobhmchr3g0448071	-3.425	(at5g16530 : 270.0) Encodes PIN5,
novel00746	-2.333	(TAIR:AT5G18080.1) SAUR-like auxin-responsive protein family
novel00747	-2.182	(at5g18080 : 110.0) SAUR-like auxin-responsive protein family
rchiobhmchr2g0107081	2.364	(at2g14960 : 242.0) Auxin-responsive GH3 family protein
rchiobhmchr2g0107091	2.293	(at2g23170 : 444.0) encodes an IAA-amido synthase that conjugates Asp and other amino acids to auxin in vitro.; GH3.3;
rchiobhmchr2g0124451	-2.963	(at4g38840 : 119.0) SAUR-like auxin-responsive protein family
rchiobhmchr2g0124461	-2.901	(at4g38840 : 113.0) SAUR-like auxin-responsive protein family
rchiobhmchr2g0124531	-2.86	(at4g38840 : 125.0) SAUR-like auxin-responsive protein family
rchiobhmchr2g0124561	-2.223	(at5g18020 : 108.0) SAUR-like auxin-responsive protein family
rchiobhmchr2g0156851	-4.24	(at2g04850 : 567.0) Auxin-responsive family protein
rchiobhmchr2g0162261	1.36	(at4g03400 : 389.0) Encodes a GH3-related gene involved in red light-specific hypocotyl elongation
rchiobhmchr3g0464061	2.472	(at3g54100 : 90.1) O-fucosyltransferase family protein;
rchiobhmchr3g0471771	NaN	(at1g75590 : 98.6) SAUR-like auxin-responsive protein family
rchiobhmchr3g0483671	-1.952	(at4g38840 : 120.0) SAUR-like auxin-responsive protein family ;
rchiobhmchr4g0428671	-2.255	(at1g28130 : 396.0) encodes an IAA-amido synthase that conjugates Asp and other amino acids to auxin in vitro. Lines carrying insertions in this gene are hypersensitive to auxin.; GH3.17;
rchiobhmchr5g0008041	1.932	(at4g27450 : 159.0) Aluminium induced protein with YGL and LRDR motifs;
rchiobhmchr5g0027261	5.194	(at1g53700 : 502.0) The WAG1 and its homolog, WAG2 each encodes a protein-serine/threonine kinase that are nearly 70% identical to PsPK3 protein.
rchiobhmchr5g0036891	-1.205	(at5g54510 : 363.0) DWARF IN LIGHT 1 (DFL1); Encodes an IAA-amido synthase that conjugates Ala, Asp, Phe, and Trp to auxin.
rchiobhmchr5g0056801	-1.48	(at4g34770 : 113.0) SAUR-like auxin-responsive protein family ;
rchiobhmchr5g0056831	-2.572	(at4g38840 : 117.0) SAUR-like auxin-responsive protein family
rchiobhmchr5g0056841	-1.969	(at4g38840 : 102.0) SAUR-like auxin-responsive protein family ;
rchiobhmchr5g0059901	-2.631	(at4g38840 : 112.0) SAUR-like auxin-responsive protein family ;
rchiobhmchr5g0059921	-2.937	(at5g18020 : 108.0) SAUR-like auxin-responsive protein family ;
rchiobhmchr6g0246051	2.868	(at4g34770 : 133.0) SAUR-like auxin-responsive protein family ;
rchiobhmchr6g0268551	-3.556	(at1g75580 : 164.0) SAUR-like auxin-responsive protein family ;
rchiobhmchr6g0268901	-2.144	(at4g38840 : 119.0) SAUR-like auxin-responsive protein family ;
rchiobhmchr6g0268951	-1.738	(at4g38840 : 126.0) SAUR-like auxin-responsive protein family ;
rchiobhmchr6g0302561	7.175	(at1g19840 : 184.0) SAUR-like auxin-responsive protein family ;
rchiobhmchr7g0181021	-1.459	(at3g47620 : 171.0) Encodes a transcription factor AtTCP14 that regulates seed germination.
rchiobhmchr7g0210461	-1.74	(at4g38840 : 108.0) SAUR-like auxin-responsive protein family ;
rchiobhmchr7g0210481	-2.438	(at4g38840 : 115.0) SAUR-like auxin-responsive protein family ;
rchiobhmchr7g0210491	-2.008	(at3g03840 : 109.0) SAUR-like auxin-responsive protein family ;
rchiobhmchr7g0210511	-2.398	(at4g38840 : 107.0) SAUR-like auxin-responsive protein family ;
rchiobhmchr7g0210531	-3.88	(at5g18080 : 108.0) SAUR-like auxin-responsive protein family ;
rchiobhmchr7g0210641	-2.175	(at4g38840 : 119.0) SAUR-like auxin-responsive protein family ;
rchiobhmchr7g0210711	-1.094	(at4g38840 : 118.0) SAUR-like auxin-responsive protein family ;
rchiobhmchr7g0210731	-1.588	(at4g38840 : 121.0) SAUR-like auxin-responsive protein family ;
rchiobhmchr7g0210801	-1.537	(at4g38840 : 121.0) SAUR-like auxin-responsive protein family ;
rchiobhmchr7g0210851	-3.666	(at5g18020 : 107.0) SAUR-like auxin-responsive protein family ;
rchiobhmchr7g0210871	-3.861	(at5g18080 : 107.0) SAUR-like auxin-responsive protein family ;
rchiobhmchr7g0210881	-2.118	(at5g18020 : 112.0) SAUR-like auxin-responsive protein family ;
rchiobhmchr7g0211101	-1.6	(at4g38840 : 122.0) SAUR-like auxin-responsive protein family ;
rchiobhmchr7g0211131	-2.299	(at4g38840 : 112.0) SAUR-like auxin-responsive protein family ;
rchiobhmchr7g0211151	-3.105	(at4g38840 : 119.0) SAUR-like auxin-responsive protein family ;
rchiobhmchr7g0211501	-3.47	(at4g38840 : 112.0) SAUR-like auxin-responsive protein family ;
rchiobhmchr7g0211511	-3.27	(at4g38840 : 117.0) SAUR-like auxin-responsive protein family ;
ABA
rchiobhmchr2g0153261	3.603	(at3g21760 : 240.0) Encodes HYR1, a UDP glycosyltransferase (UGT)
rchiobhmchr2g0153271	3.25	(at3g21780 : 173.0) Encodes a protein with UDP-glucosyl transferase activity that was shown to preferentially glucosylates abscisic acid (ABA), and not its catabolites.
rchiobhmchr5g0021101	2.207	(at3g21760 : 349.0) Encodes HYR1, a UDP glycosyltransferase (UGT).	an inhibitor of cell expansion in vivo
rchiobhmchr5g0049511	1.626	(at2g27150 : 584.0) Encodes the aldehyde oxidase delta isoform catalyzing the final step in abscisic acid biosynthesis.; abscisic aldehyde oxidase 3 (AAO3);
rchiobhmchr4g0397001	1.417	(at3g24220 : 714.0) A member of gene NCED-related gene family, encodes 9-cis-epoxycarotenoid dioxygenase, a key enzyme in the biosynthesis of abscisic acid.
rchiobhmchr5g0027901	3.841	(at3g14440 : 841.0) nine-cis-epoxycarotenoid dioxygenase 3 (NCED3); a key enzyme in the biosynthesis of abscisic acid. Regulated in response to drought and salinity.	in response to drought and salinity.
rchiobhmchr5g0049511	1.626	(at2g27150 : 584.0) Encodes the aldehyde oxidase delta isoform catalyzing the final step in abscisic acid biosynthesis.; abscisic aldehyde oxidase 3 (AAO3);
rchiobhmchr2g0094051	3.164	(at5g57050 : 81.6) ABA INSENSITIVE 2 (ABI2); Encodes a protein phosphatase 2C and is involved in ABA signal transduction.
rchiobhmchr3g0460501	1.8	(at4g32010 : 150.0) HSI2-like 1 (HSL1);
rchiobhmchr4g0429311	1.536	(at5g13200 : 264.0) GRAM domain family protein;
rchiobhmchr4g0446971	-1.277	(at5g08350 : 192.0) GRAM domain-containing protein / ABA-responsive protein-related;
BR
rchiobhmchr2g0101791	1.812	(at3g50660 : 103.0) DWF4, whose reaction is a rate-limiting step in brassinosteroid biosynthetic pathway.
rchiobhmchr4g0437751	1.569	(at3g14630 : 159.0) putative cytochrome P450;
rchiobhmchr2g0142901	-3.192	(at3g13730 : 154.0) CYP90D1, Encodes a cytochrome P-450 gene that is involved in brassinosteroid biosynthesis
rchiobhmchr4g0386051	-1.573	(at1g20330 : 639.0) sterol methyltransferase 2 (SMT2); Encodes a sterol-C24-methyltransferases involved in sterol biosynthesis
novel00019	1.929	(at2g07050 : 136.0) cycloartenol synthase 1 (CAS1); Involved in the biosynthesis of brassinosteroids.
novel01839	-1.561	(at4g37760 : 705.0) squalene epoxidase 3 (SQE3)
rchiobhmchr4g0397321	1.509	(at3g45130 : 94.7) lanosterol synthase 1 (LAS1)
novel02837	3.349	(at4g37760 : 274.0) squalene epoxidase 3 (SQE3)
novel02841	2.519	(at4g37760 : 437.0) squalene epoxidase 3 (SQE3);
novel03541	-2.661	(at1g58440 : 211.0) squalene epoxidase 2
rchiobhmchr7g0213311	4.491	(at1g25320 : 93.6) Leucine-rich repeat protein kinase family protein
rchiobhmchr5g0011971	1.262	(at1g78700 : 223.0) BES1/BZR1 homolog 4 (BEH4);
rchiobhmchr2g0165861	-1.804	(at3g02110 : 89.0) serine carboxypeptidase-like 25 (scpl25);
rchiobhmchr4g0425121	100	(at5g21090 : 130.0) Leucine-rich repeat (LRR) family protein; INVOLVED IN: signal transduction;
rchiobhmchr7g0197001	1.593	(at3g61460 : 196.0) brassinosteroid-responsive RING-H2 (BRH1);Encodes a novel ring finger protein and forms an N-terminal hydrophobic domain and a C-terminal RING-H2 signature
Ethylene
rchiobhmchr2g0087191	1.321	(at5g20400 : 86.7) encodes a protein whose sequence is similar to flavanone 3 hydroxylase from Malus
rchiobhmchr2g0087261	-1.598	(at5g20400 : 90.1) encodes a protein whose sequence is similar to flavanone 3 hydroxylase from Malus
rchiobhmchr3g0474401	3.541	(at1g03400 : 119.0) ACC oxidase
rchiobhmchr3g0474491	5.172	(at1g06620 : 221.0) encodes a protein whose sequence is similar to a 2-oxoglutarate-dependent dioxygenase
rchiobhmchr4g0391971	-1.116	(at1g06620 : 188.0) encodes a protein whose sequence is similar to a 2-oxoglutarate-dependent dioxygenase
rchiobhmchr5g0001831	1.486	(at1g12010 : 130.0) 1-aminocyclopropane-1-carboxylate oxidase 1 (ACC oxidase 1)
rchiobhmchr2g0135921	-4.174	(at1g15360 : 143.0) SHINE 1 (SHN1); Encodes a member of the ERF (ethylene response factor) subfamily B-6 of ERF/AP2 transcription factor family.	drought tolerance.
rchiobhmchr4g0391281	2.301	(at3g23150 : 629.0) Involved in ethylene perception in Arabidopsis; ethylene response 2 (ETR2)
rchiobhmchr4g0392451	5.929	(at3g23220 : 91.7) encodes a member of the ERF (ethylene response factor) subfamily B-3 of ERF/AP2 transcription factor family. The protein contains one AP2 domain. There are 18 members in this subfamily including ATERF-1, ATERF-2, AND ATERF-5.
rchiobhmchr4g0392501	4.391	(at3g23240 : 189.0) encodes a member of the ERF (ethylene response factor) subfamily B-3 of ERF/AP2 transcription factor family (ERF1). The protein contains one AP2 domain. There are 18 members in this subfamily including ATERF-1, ATERF-2, AND ATERF-5.
rchiobhmchr5g0008991	1.757	(at5g44210 : 103.0) encodes a member of the ERF (ethylene response factor) subfamily B-1 of ERF/AP2 transcription factor family (ATERF-9).
rchiobhmchr5g0032721	1.864	(at3g15210 : 97.8) Encodes a member of the ERF (ethylene response factor) subfamily B-1 of ERF/AP2 transcription factor family (ATERF-4).
rchiobhmchr6g0288231	3.066	(at3g23240 : 130.0) encodes a member of the ERF (ethylene response factor) subfamily B-3 of ERF/AP2 transcription factor family (ERF1).
rchiobhmchr6g0294491	1.804	(at2g40940 : 480.0) Ethylene receptor, subfamily 1. Has histidine kinase activity.; ethylene response sensor 1 (ERS1);
rchiobhmchr6g0298011	-4.219	(at5g11190 : 133.0) encodes a member of the ERF (ethylene response factor) subfamily B-6 of ERF/AP2 transcription factor family.
rchiobhmchr6g0299771	3.814	(at5g25190 : 121.0) encodes a member of the ERF (ethylene response factor) subfamily B-6 of ERF/AP2 transcription factor family.
rchiobhmchr7g0204641	1.66	(at5g47220 : 97.4) Encodes a member of the ERF (ethylene response factor) subfamily B-3 of ERF/AP2 transcription factor family (ATERF-2).
rchiobhmchr7g0230931	-3.191	(at1g15360 : 114.0) Encodes a member of the ERF (ethylene response factor) subfamily B-6 of ERF/AP2 transcription factor family.	drought tolerance
rchiobhmchr3g0477711	NaN	(at3g11930 : 88.6) Adenine nucleotide alpha hydrolases-like superfamily protein;
rchiobhmchr4g0392451	5.929	(at3g23220 : 91.7) encodes a member of the ERF (ethylene response factor) subfamily B-3 of ERF/AP2 transcription factor family. The protein contains one AP2 domain. There are 18 members in this subfamily including ATERF-1, ATERF-2, AND ATERF-5.
Cytokinin
novel00267	-2.074	(at3g55700 : 463.0) UDP-Glycosyltransferase superfamily protein;
rchiobhmchr1g0319331	1.118	(at3g63440 : 252.0) cytokinin oxidase/dehydrogenase 6 (CKX6)
rchiobhmchr1g0340871	-1.625	(at1g22380 : 351.0) a bHLH protein (AtbHLH152)
rchiobhmchr1g0368931	-3.596	(at3g11340 : 318.0) UDP-Glycosyltransferase superfamily protein;
rchiobhmchr2g0113011	2.443	(at1g22400 : 280.0) UGT85A1;
rchiobhmchr2g0153971	-5.046	(at1g22380 : 362.0) a bHLH protein (AtbHLH152)
rchiobhmchr2g0154241	-1.565	(at1g22360 : 281.0) UDP-glucosyl transferase 85A2 (UGT85A2)
rchiobhmchr2g0154251	-2.23	(at1g78270 : 97.4) UDP-glucosyl transferase 85A4 (UGT85A4)
rchiobhmchr2g0154301	-2.548	(at1g22360 : 324.0) UDP-glucosyl transferase 85A2 (UGT85A2)
rchiobhmchr2g0154351	3.015	(at1g22380 : 363.0) a bHLH protein (AtbHLH152)
rchiobhmchr3g0464341	1.998	(at1g22400 : 186.0) UGT85A1;
rchiobhmchr4g0418401	7.532	(at5g19040 : 340.0) Encodes cytokinin synthase.; isopentenyltransferase 5 (IPT5);
rchiobhmchr4g0445311	-2.613	(at1g22360 : 320.0) UDP-glucosyl transferase 85A2 (UGT85A2);
rchiobhmchr5g0029151	-1.793	(at1g22370 : 192.0) UDP-glucosyl transferase 85A5 (UGT85A5);
rchiobhmchr5g0029421	3.101	(at1g68460 : 291.0) IPT1, involved in cytokinin biosynthesis.
rchiobhmchr5g0038461	-4.149	(at1g22380 : 371.0) a bHLH protein (AtbHLH152).
rchiobhmchr5g0038821	-4.099	(at1g22380 : 377.0) a bHLH protein (AtbHLH152).
novel03121	2.184	(at4g34135 : 134.0) UDP-glucosyltransferase 73B2 (UGT73B2);
rchiobhmchr6g0291431	-1.968	(at3g63110 : 342.0) IPT3, Encodes cytokinin synthase involved in cytokinin biosynthesis.
rchiobhmchr6g0301781	1.581	(at1g75450 : 251.0) This gene used to be called AtCKX6.
rchiobhmchr7g0211221	NaN	(at1g22380 : 361.0) a bHLH protein (AtbHLH152)
rchiobhmchr7g0231031	-3.359	(at1g22370 : 207.0) UDP-glucosyl transferase 85A5 (UGT85A5);
rchiobhmchr7g0231091	-3.567	(at1g22360 : 380.0) UDP-glucosyl transferase 85A2 (UGT85A2);
rchiobhmchr7g0243721	-4.129	(at1g22380 : 140.0) a bHLH protein (AtbHLH152).
rchiobhmchr7g0243731	2.073	(at1g22360 : 394.0) UDP-glucosyl transferase 85A2 (UGT85A2);
rchiobhmchr7g0243821	-1.418	(at1g22380 : 370.0) a bHLH protein (AtbHLH152)
rchiobhmchr4g0442181	2.572	(at2g01830 : 99.4) Histidine kinase: cytokinin-binding receptor that transduces cytokinin signals across the plasma membrane; WOODEN LEG (WOL);
JA
rchiobhmchr3g0455111	2.229	(at1g55020 : 382.0) lipoxygenase 1 (LOX1);
rchiobhmchr6g0261031	2.407	(at5g42650 : 537.0) (Allene oxide synthase 2) AOS2, Encodes a member of the cytochrome p450 CYP74 gene family that functions as an allene oxide synthase.
rchiobhmchr2g0167371	1.427	(at1g76690 : 329.0) 12-oxophytodienoate reductase 2 (OPR2); Encodes one of the closely related 12-oxophytodienoic acid reductases.
rchiobhmchr7g0230351	-1.166	(at1g76690 : 322.0) 12-oxophytodienoate reductase 2 (OPR2); Encodes one of the closely related 12-oxophytodienoic acid reductases. This enzyme is not expected to participate in jasmonic acid biosynthesis because during in vitro assays, it shows very little activity with the naturally occurring OPDA isomer.
SA
rchiobhmchr2g0084841	NaN	(at1g05675 : 122.0) UDP-Glycosyltransferase superfamily protein;
rchiobhmchr2g0100891	1.844	(at4g36470 : 140.0) S-adenosyl-L-methionine-dependent methyltransferases superfamily protein;
rchiobhmchr6g0248401	1.741	(at1g05680 : 301.0) Encodes a UDP-glucosyltransferase, UGT74E2, that acts on IBA (indole-3-butyric acid) and affects auxin homeostasis.
GA
rchiobhmchr5g0023471	1.404	(at1g79460 : 95.5) GA REQUIRING 2 (GA2); involved in the gibberellins biosynthetic pathway
rchiobhmchr1g0341371	-2.047	(at1g05160 : 236.0) Encodes an ent-kaurenoic acid hydroxylase, a member of the CYP88A cytochrome p450 family.
rchiobhmchr1g0351591	-2.038	(at4g25420 : 192.0) GA20OX1; Encodes gibberellin 20-oxidase that is involved in the later steps of the gibberellin biosynthetic pathway.
rchiobhmchr1g0376161	-1.154	(at4g25420 : 213.0) GA20OX1; Encodes gibberellin 20-oxidase that is involved in the later steps of the gibberellin biosynthetic pathway.
rchiobhmchr2g0137231	-6.601	(at1g80340 : 240.0) gibberellin 3-oxidase 2 (GA3OX2);
rchiobhmchr7g0236321	1.624	(at1g15550 : 210.0) gibberellin 3-oxidase 1 (GA3OX1); Involved in later steps of the gibberellic acid biosynthetic pathway
rchiobhmchr4g0426161	2.699	(at1g02400 : 129.0) gibberellin 2-oxidase 6 (GA2OX6); Encodes a gibberellin 2-oxidase that acts on C19 gibberellins but not C20 gibberellins.
rchiobhmchr5g0014211	100	(at1g30040 : 174.0) gibberellin 2-oxidase (GA2OX2); Encodes a gibberellin 2-oxidase that acts on C-19 gibberellins.
rchiobhmchr5g0027981	2.428	(at1g78440 : 106.0) gibberellin 2-oxidase 1 (ATGA2OX1);
rchiobhmchr2g0089571	-2.092	(at1g14920 : 375.0) GIBBERELLIC ACID INSENSITIVE (GAI); Repressor of GA responses and involved in gibberellic acid mediated signaling.	Repressor of GA responses and involved in gibberellic acid mediated signaling.
rchiobhmchr3g0492391	2.806	(at5g37490 : 385.0) ARM repeat superfamily protein;
rchiobhmchr6g0292241	1.804	(at3g63010 : 532.0) GA INSENSITIVE DWARF1B (GID1B); Encodes a gibberellin (GA) receptor ortholog of the rice GA receptor gene (OsGID1).
rchiobhmchr1g0368171	3.178	(at4g14465 : 134.0) AT-hook motif nuclear-localized protein 20 (AHL20);
rchiobhmchr2g0089571	-2.092	(at1g14920 : 375.0) GIBBERELLIC ACID INSENSITIVE (GAI); Repressor of GA responses and involved in gibberellic acid mediated signaling.
rchiobhmchr7g0181391	-3.06	(at1g74670 : 132.0) GASA6, Gibberellin-regulated family protein;
Protein modification
rchiobhmchr1g0368301	2.4	(at3g11410 : 95.9) Encodes protein phosphatase 2C. Negative regulator of ABA signalling.	up-regulated by drought and ABA
rchiobhmchr2g0094051	3.164	(at5g57050 : 81.6) Encodes a protein phosphatase 2C and is involved in ABA signal transduction.
rchiobhmchr2g0120061	2.27	(at1g11340 : 465.0) S-locus lectin protein kinase family protein;
rchiobhmchr2g0158821	-1.112	(at4g26890 : 341.0) member of MEKK subfamily; mitogen-activated protein kinase kinase kinase 16 (MAPKKK16);
rchiobhmchr2g0160101	1.39	(at1g61380 : 371.0) S-domain-1 29 (SD1-29); FUNCTIONS IN: carbohydrate binding, protein kinase activity,
rchiobhmchr2g0161021	1.52	(at4g03230 : 494.0) S-locus lectin protein kinase family protein; FUNCTIONS IN: sugar binding, protein serine/threonine kinase activity,
rchiobhmchr2g0169631	-4.032	(at5g40030 : 432.0) Protein kinase superfamily protein;
rchiobhmchr3g0460511	1.483	(at3g08760 : 268.0) Encodes an osmotic stress-inducible kinase that functions as a negative regulator of osmotic stress signaling in plants.;	osmotic stress
rchiobhmchr3g0472441	1.402	(at3g09960 : 80.5) Calcineurin-like metallo-phosphoesterase superfamily protein;
rchiobhmchr3g0486881	1.579	(at3g62260 : 258.0) Protein phosphatase 2C family protein;
rchiobhmchr4g0394151	2.922	(at1g61390 : 351.0) S-locus lectin protein kinase family protein;
rchiobhmchr4g0408281	2.478	(at1g61380 : 384.0) S-domain-1 29 (SD1-29); protein kinase activity,
rchiobhmchr5g0002581	2.771	(at4g26890 : 313.0) member of MEKK subfamily; mitogen-activated protein kinase kinase kinase 16 (MAPKKK16);
rchiobhmchr5g0026541	-2.916	(at4g27300 : 93.2) S-locus lectin protein kinase family protein;
rchiobhmchr5g0027261	5.194	(at1g53700 : 502.0) The WAG1 and its homolog, WAG2 each encodes a protein-serine/threonine kinase that are nearly 70% identical to PsPK3 protein.
rchiobhmchr5g0032101	-2.753	(at5g10530 : 456.0) Concanavalin A-like lectin protein kinase family protein;
rchiobhmchr5g0066401	5.192	(at2g29380 : 120.0) highly ABA-induced PP2C gene 3 (HAI3);
rchiobhmchr5g0077791	3.437	(at5g60900 : 515.0) Encodes a receptor-like protein kinase.; receptor-like protein kinase 1 (RLK1);
rchiobhmchr5g0078641	100	(at5g60900 : 99.4) Encodes a receptor-like protein kinase.; receptor-like protein kinase 1 (RLK1);
rchiobhmchr5g0078951	-1.042	(at5g60900 : 614.0) Encodes a receptor-like protein kinase.; receptor-like protein kinase 1 (RLK1);
rchiobhmchr6g0278751	1.269	(at4g38520 : 124.0) Protein phosphatase 2C family protein;
rchiobhmchr6g0290241	-1.228	(at3g04810 : 153.0) Encodes AtNek2, a member of the NIMA-related serine/threonine kinases (Neks) that have been linked to cell-cycle regulation in fungi and mammals.
rchiobhmchr7g0187141	1.456	(at1g32640 : 119.0) Encodes a MYC-related transcriptional activator with a typical DNA binding domain of a basic helix-loop-helix leucine zipper motif.	dehydration stress and ABA treatment
rchiobhmchr6g0290241	-1.228	(at3g04810 : 153.0) Encodes AtNek2, a member of the NIMA-related serine/threonine kinases (Neks) that have been linked to cell-cycle regulation in fungi and mammals.
novel00678	-2.373	(at5g65530 : 493.0) Protein kinase superfamily protein;
rchiobhmchr6g0279501	-2.267	(at1g77280 : 147.0) Protein kinase protein with adenine nucleotide alpha hydrolases-like domain;
rchiobhmchr2g0145801	3.37	(at1g72540 : 192.0) Protein kinase superfamily protein;
rchiobhmchr3g0459351	-1.526	(at5g01020 : 262.0) Protein kinase superfamily protein;
rchiobhmchr4g0440201	4.007	(at2g02800 : 95.9) Encodes protein kinase APK2b.; protein kinase 2B (APK2B);
rchiobhmchr5g0050011	2.255	(at1g69790 : 119.0) Protein kinase superfamily protein;
rchiobhmchr6g0312011	-2.162	(at2g05940 : 160.0) Protein kinase superfamily protein;
rchiobhmchr2g0111061	-1.218	(at5g65500 : 245.0) U-box domain-containing protein kinase family protein;
rchiobhmchr2g0149031	-1.443	(at1g16760 : 356.0) Protein kinase protein with adenine nucleotide alpha hydrolases-like domain;
Protein degradation
rchiobhmchr1g0344571	1.041	(at1g02170 : 173.0) Metacaspase AtMCP1b. Arginine/lysine-specific cysteine protease activity. antagonistically control programmed cell death in Arabidopsis.
rchiobhmchr1g0344751	1.137	(at1g02170 : 115.0) Metacaspase AtMCP1b. Arginine/lysine-specific cysteine protease activity. antagonistically control programmed cell death in Arabidopsis.
rchiobhmchr1g0344901	4.257	(at1g02170 : 99.0) Metacaspase AtMCP1b. Arginine/lysine-specific cysteine protease activity. antagonistically control programmed cell death in Arabidopsis.
rchiobhmchr5g0083821	-1.593	(at1g55360 : 256.0) Protein of Unknown Function (DUF239);
rchiobhmchr6g0301881	-1.343	(at1g75460 : 339.0) ATP-dependent protease La (LON) domain protein;
rchiobhmchr7g0193081	-1.494	(at4g10790 : 105.0) UBX domain-containing protein;Ubiquitin-like superfamily protein ,ubiquitin binding
subtilases protease
rchiobhmchr1g0368771	3.247	(at3g46850 : 152.0) Subtilase family protein; serine-type endopeptidase activity;
rchiobhmchr1g0375891	-2.812	(at5g51750 : 1052.0) subtilase 1.3 (SBT1.3), serine-type endopeptidase activity; Proteinase inhibitor,
rchiobhmchr2g0095311	-1.674	(at2g05920 : 701.0) Subtilase family protein; serine-type endopeptidase activity; Proteinase inhibitor,
rchiobhmchr2g0105861	-1.336	(at5g67090 : 655.0) Subtilisin-like serine endopeptidase family protein; serine-type endopeptidase activity; negative regulation of catalytic activity;
rchiobhmchr2g0147671	-1.685	(at3g14240 : 1146.0) Subtilase family protein;serine-type endopeptidase activity; negative regulation of catalytic activity;
rchiobhmchr3g0451701	-2.289	(at1g20150 : 204.0) Subtilisin-like serine endopeptidase family protein;serine-type endopeptidase activity; negative regulation of catalytic activity;
rchiobhmchr4g0399741	-1.491	(at2g19170 : 200.0)subtilisin-like serine protease 3 (SLP3);serine-type endopeptidase activity; negative regulation of catalytic activity;
rchiobhmchr4g0399751	-1.546	(at2g19170 : 190.0) subtilisin-like serine protease 3 (SLP3);serine-type endopeptidase activity; negative regulation of catalytic activity;
rchiobhmchr5g0066901	-1.422	(at5g59100 : 165.0) Subtilisin-like serine endopeptidase family protein; serine-type endopeptidase activity; negative regulation of catalytic activity;
rchiobhmchr5g0075251	5.798	(at2g04160 : 241.0) AUXIN-INDUCED IN ROOT CULTURES 3 (AIR3); serine-type endopeptidase activity; INVOLVED IN: proteolysis, response to auxin stimulus, lateral root morphogenesis;Proteinase inhibitor I9
rchiobhmchr6g0303461	-2.31	(at1g20150 : 224.0)Subtilisin-like serine endopeptidase family protein;serine-type endopeptidase activity; negative regulation of catalytic activity;
rchiobhmchr6g0308191	-1.081	(at5g67090 : 635.0) Subtilisin-like serine endopeptidase family protein; serine-type endopeptidase activity; negative regulation of catalytic activity;
rchiobhmchr7g0187701	-2.687	(at5g11940 : 181.0) Subtilase family protein; serine-type endopeptidase activity; negative regulation of catalytic activity;
cysteine protease
rchiobhmchr2g0128691	-3.824	(at5g45890 : 109.0) Senescence-associated gene 12 (SAG12)	Senescence-associated gene 12 (SAG12)
rchiobhmchr3g0496291	-6.563	(at3g62940 : 192.0) Cysteine proteinases superfamily protein; cysteine-type peptidase activity;
rchiobhmchr5g0010361	2.842	(at2g27420 : 243.0) Cysteine proteinases superfamily protein; cysteine-type peptidase activity, Proteinase inhibitor I29,
rchiobhmchr5g0010401	2.072	(at2g27420 : 239.0) Cysteine proteinases superfamily protein; cysteine-type peptidase activity, Proteinase inhibitor I29,
rchiobhmchr6g0255771	2.015	(at1g47128 : 169.0) cysteine proteinase precursor-like protein/ dehydration stress-responsive gene (RD21); responsive to dehydration 21 (RD21);	precursor-like protein/ dehydration stress-responsive gene
rchiobhmchr6g0281131	-1.717	(at4g35350 : 164.0) tracheary element vacuolar protein; xylem cysteine peptidase 1 (XCP1);developmental programmed cell death;
aspartate protease
novel00241	-1.938	(at1g01300 : 550.0) Eukaryotic aspartyl protease family protein; aspartic-type endopeptidase activity; INVOLVED IN: proteolysis, response to karrikin;
rchiobhmchr1g0368001	2.299	(at2g39710 : 563.0) Encodes a Cysteine-rich peptide (CRP) family protein; Eukaryotic aspartyl protease family protein;
rchiobhmchr2g0132281	-2.623	(at1g79720 : 493.0) Eukaryotic aspartyl protease family protein; FUNCTIONS IN: aspartic-type endopeptidase activity;
rchiobhmchr3g0491651	2.003	(at5g37540 : 548.0) Eukaryotic aspartyl protease family protein; FUNCTIONS IN: aspartic-type endopeptidase activity;
rchiobhmchr7g0184841	-1.442	(at3g18490 : 561.0) Eukaryotic aspartyl protease family protein; FUNCTIONS IN: aspartic-type endopeptidase activity;
rchiobhmchr7g0203111	3.114	(at4g16563 : 387.0) Eukaryotic aspartyl protease family protein; FUNCTIONS IN: aspartic-type endopeptidase activity;
serine protease
rchiobhmchr2g0165861	-1.804	(at3g02110 : 89.0) serine carboxypeptidase-like 25 (scpl25); FUNCTIONS IN: serine-type carboxypeptidase activity;
rchiobhmchr4g0429071	-1.546	(at1g28110 : 108.0) serine carboxypeptidase-like 45 (SCPL45); FUNCTIONS IN: serine-type carboxypeptidase activity;
rchiobhmchr4g0441351	3.539	(at1g15000 : 443.0) serine carboxypeptidase-like 50 (scpl50); FUNCTIONS IN: serine-type carboxypeptidase activity;
rchiobhmchr5g0065311	1.144	(at2g29050 : 82.8) RHOMBOID-like 1 (RBL1); FUNCTIONS IN: serine-type endopeptidase activity;
rchiobhmchr6g0277101	1.17	(at5g42240 : 107.0) serine carboxypeptidase-like 42 (scpl42); FUNCTIONS IN: serine-type carboxypeptidase activity;
rchiobhmchr7g0188951	1.882	(at1g28110 : 86.3) serine carboxypeptidase-like 45 (SCPL45); FUNCTIONS IN: serine-type carboxypeptidase activity;
Ubiquitin
rchiobhmchr5g0001711	-1.27	(at4g22290 : 153.0) Ubiquitin-specific protease family C19-related protein;
Ubiquitin E2
novel03102	2.512	(at4g27960 : 274.0) ubiquitin conjugating enzyme; ubiquitin conjugating enzyme 9 (UBC9); FUNCTIONS IN: ubiquitin-protein ligase activity; ubiquitin-dependent protein catabolic process;
Ubiquitin E3 RING
rchiobhmchr1g0337191	-1.732	(at3g03550 : 242.0) RING/U-box superfamily protein; E3 ubiquitin-protein ligase EL5,
rchiobhmchr1g0344271	1.146	(at3g60220 : 187.0) Encodes a putative RING-H2 zinc finger protein ATL4 (ATL4).; TOXICOS EN LEVADURA 4 (ATL4);
rchiobhmchr1g0381931	1.795	(at1g76390 : 87.8) ARM repeat superfamily protein; FUNCTIONS IN: ubiquitin-protein ligase activity, binding; INVOLVED IN: protein ubiquitination;	senescence-associated E3 ubiquitin ligase 1
rchiobhmchr2g0126321	2.422	(at4g03510 : 187.0) RMA1 encodes a novel 28 kDa protein with a RING finger motif and a C-terminal membrane-anchoring domain that is involved in the secretory pathway. Has E3 ubiquitin ligase activity.; RING membrane-anchor 1 (RMA1);
rchiobhmchr2g0148101	2.514	(at1g53820 : 156.0) RING/U-box superfamily protein;
rchiobhmchr2g0155621	1.347	(at2g04240 : 179.0) Encodes a small protein with an N-terminal trans-membrane domain and a RING-H2 zinc finger motif located at the C-terminus. Gene expression is induced by salt and osmotic stress. Transcrips levels are induced by DELLA proteins and repressed by gibberellic acid. Involved in ABA metabolism.	salt and osmotic stress
rchiobhmchr3g0448811	2.207	(at3g07360 : 397.0) plant U-box 9 (PUB9);
rchiobhmchr3g0460861	2.437	(at5g01830 : 665.0) ARM repeat superfamily protein; FUNCTIONS IN: ubiquitin-protein ligase activity,
rchiobhmchr3g0468101	-1.793	(at5g02750 : 194.0) RING/U-box superfamily protein;
rchiobhmchr3g0471271	3.402	(at5g17600 : 106.0) RING/U-box superfamily protein;
rchiobhmchr3g0476521	1.657	(at2g35910 : 124.0) RING/U-box superfamily protein;
rchiobhmchr4g0392431	2.889	(at5g43420 : 283.0) RING/U-box superfamily protein;
rchiobhmchr4g0423331	2.001	(at3g16720 : 176.0) RING-H2 protein induced after exposure to chitin or inactivated crude cellulase preparations, RING/U-box superfamily protein
rchiobhmchr4g0443981	5.451	(at1g60190 : 563.0) ARM repeat superfamily protein; ubiquitin-protein ligase activity, protein ubiquitination;
rchiobhmchr4g0444181	-2.84	(at5g40250 : 135.0) RING/U-box superfamily protein;
rchiobhmchr5g0018991	2.113	(at2g38970 : 341.0) Zinc finger (C3HC4-type RING finger) family protein; ubiquitin-protein ligase activity,
rchiobhmchr5g0019101	1.687	(at5g60710 : 447.0) Zinc finger (C3HC4-type RING finger) family protein; FUNCTIONS IN: ubiquitin-protein ligase activity,
rchiobhmchr5g0019721	1.418	(at4g19700 : 170.0) RING; response to gibberellin stimulus;
rchiobhmchr5g0033921	3.005	(at4g27470 : 160.0) Encodes a RING finger E3 ubiquitin ligase.; RING membrane-anchor 3 (RMA3);
rchiobhmchr5g0037081	-2.309	(at5g54630 : 199.0) zinc finger protein-related;
rchiobhmchr5g0066071	1.858	(at5g59550 : 269.0) zinc finger (C3HC4-type RING finger) family protein; FUNCTIONS IN: zinc ion binding; INVOLVED IN: response to chitin;
rchiobhmchr5g0067331	-1.286	(at5g59000 : 81.3) RING/FYVE/PHD zinc finger superfamily protein;
rchiobhmchr5g0069171	1.283	(at5g58787 : 84.0) RING/U-box superfamily protein;
rchiobhmchr6g0251771	3.44	(at4g35070 : 180.0) SBP (S-ribonuclease binding protein) family protein;
rchiobhmchr7g0179401	1.559	(at1g73760 : 104.0) RING/U-box superfamily protein;
rchiobhmchr7g0192601	1.526	(at5g50170 : 316.0) C2 calcium/lipid-binding and GRAM domain containing protein;
rchiobhmchr7g0193831	6.186	(at1g60190 : 498.0) ARM repeat superfamily protein; FUNCTIONS IN: ubiquitin-protein ligase activity, binding, zinc ion binding; INVOLVED IN: protein ubiquitination;
rchiobhmchr7g0210051	1.082	(at5g17600 : 267.0) RING/U-box superfamily protein; E3 ubiquitin-protein ligase EL5
rchiobhmchr7g0233091	1.818	(at5g49665 : 635.0) Zinc finger (C3HC4-type RING finger) family protein;ubiquitin-protein ligase activity,
rchiobhmchr7g0238061	2.063	(at3g05200 : 173.0) Encodes a putative RING-H2 zinc finger protein ATL6 (ATL6).; ATL6;
Ubiquitin E3 SCF SKP
rchiobhmchr5g0024221	2.266	(at1g75950 : 109.0) SKP1 is core component of the SCF family of E3 ubiquitin ligases and serves to tether the rest of the complex to an F-box protein, which provides specificity in binding to ubiquitin ligase substrate proteins.ubiquitin-dependent protein catabolic process;
Ubiquitin E3 SCF FBOX
novel01014	2.042	(at2g17030 : 135.0) Protein of unknown function DUF295 (InterPro:IPR005174);
rchiobhmchr2g0086041	-1.467	(at4g12560 : 103.0) F-Box protein that functions as a negative regulator of defense response.
rchiobhmchr2g0088251	4.933	(at2g25490 : 675.0) Encodes an F-box protein involved in the ubiquitin/proteasome-dependent proteolysis of EIN3.
rchiobhmchr2g0137541	1.017	(at1g15670 : 305.0) Galactose oxidase/kelch repeat superfamily protein;
rchiobhmchr3g0478681	1.166	(at1g15670 : 213.0) Galactose oxidase/kelch repeat superfamily protein;
rchiobhmchr5g0028411	1.13	(at1g69630 : 116.0) F-box/RNI-like superfamily protein;
rchiobhmchr5g0028581	3.621	(at5g22660 : 109.0) FBD, F-box, Skp2-like and Leucine Rich Repeat domains containing protein;
rchiobhmchr6g0275741	3.927	(at4g12560 : 121.0)a F-Box protein that functions as a negative regulator of defense response.;
rchiobhmchr6g0276171	2.167	(at2g32560 : 149.0) F-box family protein;
rchiobhmchr6g0297981	1.833	(at2g25490 : 783.0) Encodes an F-box protein involved in the ubiquitin/proteasome-dependent proteolysis of EIN3.
rchiobhmchr6g0299781	2.177	(at3g06240 : 98.6) F-box family protein;
Ubiquitin E3 SCF cullin
rchiobhmchr7g0204411	-1.802	(at4g02570 : 245.0) Encodes a cullin that is a component of SCF ubiquitin ligase complexes involved in mediating responses to auxin and jasmonic acid.
