# Supplementary material for: RhWRKY33 Positively Regulates Onset of Floral Senescence by Responding to Wounding- and Ethylene-Signaling in Rose Plants
Source: Front Plant Sci. 2021 Nov 5;12:726797. doi: 10.3389/fpls.2021.726797 (PMC8602865; doi:10.3389/fpls.2021.726797)
Supplement: Supplementary Table 5 — Detailed information of DEGs relating to transcription factors, protein modification, protein degradation (A), and hormone signaling (B) was specifically regulated by group 3. [file Table_5.xlsx]

## Sheet: sheet1
	DEGs	up-regulation	down-regulation
Auxin	22	7	14
ABA	9	8	1
BR	12	10	2
Ethylene	15	12	3
Cytokinin	12	9	3
JA	5	2	3
SA	12	8	4
GA	11	8	3
Transcription factor	102	68	34
Protein modification	80	69	11
Protein degradation	62	47	15
Total	342	248	93

## Sheet: sheet2
	Log2FoldChange	Description
Transcription factor
AP2-EREBP
rchiobhmchr2g0126301	3.031	(at2g20880 : 166.0) Integrase-type DNA-binding superfamily protein
rchiobhmchr3g0461691	1.727	(at5g05410 : 88.2) DRE-binding protein 2A (DREB2A)
rchiobhmchr5g0001771	1.338	(at4g22270 : 129.0) Encodes a plasma membrane protein involved in the positive regulation of organ size development
rchiobhmchr6g0274591	1.252	(at5g50080 : 84.3) ethylene response factor 110 (ERF110)
rchiobhmchr7g0188681	2.493	(at5g13330 : 112.0) encodes a member of the ERF (ethylene response factor) subfamily B-4 of ERF/AP2 transcription factor family
rchiobhmchr7g0188691	1.662	(at5g13330 : 90.9) encodes a member of the ERF (ethylene response factor) subfamily B-4 of ERF/AP2 transcription factor family
rchiobhmchr7g0195031	1.945	(at1g64380 : 106.0) encodes a member of the DREB subfamily A-6 of ERF/AP2 transcription factor family
rchiobhmchr7g0239701	1.156	(at1g78080 : 215.0) Encodes a member of the DREB subfamily A-6 of ERF/AP2 transcription factor family (RAP2.4)
WRKY
rchiobhmchr5g0071811	2.676	(at2g38470 : 108.0) WRKY DNA-binding protein 33 (WRKY33)
rchiobhmchr4g0398741	1.58	(at4g31550 : 121.0) WRKY DNA-binding protein 11 (WRKY11)
rchiobhmchr4g0425801	1.589	(at5g49520 : 124.0) Encodes WRKY48
rchiobhmchr5g0002561	2.579	(at4g22070 : 123.0) WRKY DNA-binding protein 31 (WRKY31)
rchiobhmchr5g0040801	2.25	(at4g04450 : 108.0) WRKY42
rchiobhmchr6g0305101	1.607	(at2g24570 : 160.0) WRKY DNA-binding protein 11
rchiobhmchr7g0180741	1.878	(at1g18860 : 82.0) WRKY DNA-binding protein 72
rchiobhmchr7g0196571	3.021	(at4g23550 : 124.0) Encodes WRKY DNA-binding protein 29 (WRKY29)
bHLH
rchiobhmchr1g0348781	1.478	(at4g00050 : 96.3) unfertilized embryo sac 10 (UNE10)
rchiobhmchr2g0141851	4.525	(at3g21330 : 214.0) basic helix-loop-helix (bHLH) DNA-binding superfamily protein
novel01437	-1.208	(at5g62610 : 196.0) basic helix-loop-helix (bHLH) DNA-binding superfamily protein
rchiobhmchr3g0480751	-1.188	(at3g57800 : 109.0) basic helix-loop-helix (bHLH) DNA-binding superfamily protein
rchiobhmchr7g0181001	1.182	(at3g47640 : 95.1) Encodes POPEYE (PYE), a bHLH transcription factor regulating response to iron deficiency in Arabidopsis roots
ARF
rchiobhmchr2g0095551	-1.217	(at5g20730 : 241.0) Encodes an auxin-regulated transcriptional activator
rchiobhmchr5g0060011	-1.237	(at5g60450 : 96.7) Encodes a member of the ARF family of transcription factors which mediate auxin responses
bZIP
rchiobhmchr2g0108691	-1.041	(at4g37730 : 96.7) basic leucine-zipper 7 (bZIP7)
rchiobhmchr2g0164231	5.501	(at3g30530 : 164.0) basic leucine-zipper 42 (bZIP42)
rchiobhmchr4g0436411	1.854	(at1g68710 : 676.0) ATPase E1-E2 type family protein / haloacid dehalogenase-like hydrolase family protein
rchiobhmchr6g0265831	1.11	(at1g75390 : 160.0) basic leucine-zipper 44 (bZIP44)
HB
rchiobhmchr2g0109191	1.135	(at2g22800 : 89.7) Encodes homeobox protein HAT9
rchiobhmchr4g0433571	2.525	(at1g23380 : 90.5) homeodomain transcription factor KNAT6
rchiobhmchr4g0440141	-1.117	(at1g69780 : 115.0) ATHB13
rchiobhmchr5g0058801	-1.081	(at5g60690 : 127.0) REVOLUTA regulates meristem initiation at lateral positions. a member of a small homeodomain-leucine zipper family
rchiobhmchr7g0211691	1.022	(at5g46880 : 126.0) homeobox-7 (HB-7)
C2H2
rchiobhmchr1g0333131	1.732	(at3g18290 : 279.0) Encodes BRUTUS (BTS), a putative E3 ligase protein with metal ion binding and DNA binding domains, which negatively regulates the response to iron deficiency
rchiobhmchr3g0481001	-1.05	(at3g57670 : 127.0) NO TRANSMITTING TRACT (NTT)
novel02317	1.241	(at2g27580 : 161.0) A20/AN1-like zinc finger family protein
rchiobhmchr5g0056621	3.38	(at5g22890 : 307.0) C2H2 and C2HC zinc fingers superfamily protein
rchiobhmchr5g0062941	1.952	(at2g28710 : 121.0) C2H2-type zinc finger family protein
rchiobhmchr5g0062951	2.375	(at2g28710 : 127.0) C2H2-type zinc finger family protein
rchiobhmchr7g0177741	-1.197	(at2g01940 : 104.0)SHOOT GRAVITROPISM 5 (SGR5), May be involved in an early event in shoot gravitropism such as gravity perception and/or a signaling process subsequent to amyloplast sedimentation as a putative transcription factor in gravity-perceptive cells
rchiobhmchr7g0228771	-1.01	(at1g72050 : 95.9) Encodes a transcriptional factor TFIIIA required for transcription of 5S rRNA gene.
Protein modification
rchiobhmchr1g0313591	4.939	(at5g60900 : 362.0) Encodes a receptor-like protein kinase.; receptor-like protein kinase 1 (RLK1);
rchiobhmchr1g0313611	3.698	(at5g60900 : 565.0) Encodes a receptor-like protein kinase.; receptor-like protein kinase 1 (RLK1);
rchiobhmchr1g0326521	1.171	(at4g27290 : 249.0) S-locus lectin protein kinase family protein
rchiobhmchr1g0326921	2.137	(at1g66930 : 247.0) Protein kinase superfamily protein;
rchiobhmchr1g0327241	2.23	(at1g15125 : 218.0) S-adenosyl-L-methionine-dependent methyltransferases superfamily protein
rchiobhmchr1g0334661	1.075	(at5g03140 : 141.0) Concanavalin A-like lectin protein kinase family protein
rchiobhmchr2g0108161	2.864	(at5g10530 : 476.0) Concanavalin A-like lectin protein kinase family protein
rchiobhmchr2g0110221	2.242	(at5g10530 : 493.0) Concanavalin A-like lectin protein kinase family protein
rchiobhmchr2g0118321	1.655	(at1g34300 : 237.0) lectin protein kinase family protein
rchiobhmchr2g0119981	2.685	(at1g11340 : 431.0) S-locus lectin protein kinase family protein
rchiobhmchr2g0120071	2.254	(at1g11340 : 448.0) S-locus lectin protein kinase family protein
rchiobhmchr2g0126741	2.413	(at4g28350 : 650.0) Concanavalin A-like lectin protein kinase family protein
rchiobhmchr2g0128001	2.156	(at2g19130 : 379.0) S-locus lectin protein kinase family protein
rchiobhmchr2g0158001	1.06	(at4g03960 : 118.0) Phosphotyrosine protein phosphatases superfamily protein
rchiobhmchr3g0459571	-2.194	(at5g59160 : 350.0) Encodes the catalytic subunit of a Type 1 phosphoprotein Ser/Thr phosphatase, expressed in roots, shoots and flowers
rchiobhmchr3g0460951	1.217	(at5g58380 : 588.0) Encodes a CBL-interacting protein kinase with similarity to SOS protein kinase.; SOS3-interacting protein 1 (SIP1)
rchiobhmchr3g0464971	1.095	(at2g19130 : 383.0) S-locus lectin protein kinase family protein
rchiobhmchr3g0465011	1.109	(at2g19130 : 218.0) S-locus lectin protein kinase family protein
rchiobhmchr3g0469621	4.266	(at1g17910 : 107.0) Wall-associated kinase family protein
rchiobhmchr3g0477341	1.914	(at1g11340 : 442.0) S-locus lectin protein kinase family protein
rchiobhmchr4g0387361	1.714	(at3g22750 : 116.0) Protein kinase superfamily protein
rchiobhmchr4g0389451	1.887	(at1g61380 : 181.0) S-domain-1 29 (SD1-29)
rchiobhmchr4g0401361	1.345	(at5g24080 : 268.0) Protein kinase superfamily protein
rchiobhmchr4g0405661	-1.553	(at2g19130 : 399.0) S-locus lectin protein kinase family protein
rchiobhmchr4g0405681	1.229	(at4g03230 : 85.5) S-locus lectin protein kinase family protein
rchiobhmchr4g0408311	2.367	(at1g61390 : 382.0) S-locus lectin protein kinase family protein
rchiobhmchr4g0413551	1.245	(at1g11340 : 293.0) S-locus lectin protein kinase family protein
rchiobhmchr5g0002911	1.187	(at1g11340 : 327.0) S-locus lectin protein kinase family protein
rchiobhmchr5g0005101	1.184	(at1g11340 : 325.0) S-locus lectin protein kinase family protein
rchiobhmchr5g0005231	1.778	(at1g61370 : 358.0) S-locus lectin protein kinase family protein
rchiobhmchr5g0005311	1.414	(at1g61380 : 357.0) S-domain-1 29 (SD1-29)
rchiobhmchr5g0006341	1.02	(at1g11340 : 288.0) S-locus lectin protein kinase family protein
rchiobhmchr5g0033601	3.19	(at4g04960 : 247.0) Concanavalin A-like lectin protein kinase family protein;
rchiobhmchr5g0035421	1.167	(at1g11340 : 358.0) S-locus lectin protein kinase family protein
rchiobhmchr5g0035471	1.136	(at1g11340 : 353.0) S-locus lectin protein kinase family protein
rchiobhmchr5g0035581	1.038	(at1g11340 : 362.0) S-locus lectin protein kinase family protein
rchiobhmchr5g0046221	2.362	(at4g27290 : 165.0) S-locus lectin protein kinase family protein
rchiobhmchr5g0046231	1.436	(at1g11340 : 140.0) S-locus lectin protein kinase family protein
rchiobhmchr5g0058201	1.144	(at3g57120 : 446.0) Protein kinase superfamily protein
rchiobhmchr5g0066181	1.018	(at1g11340 : 358.0) S-locus lectin protein kinase family protein
rchiobhmchr5g0070311	1.118	(at2g30040 : 143.0) member of MEKK subfamily; mitogen-activated protein kinase kinase kinase 14 (MAPKKK14)
rchiobhmchr5g0070321	1.22	(at1g07150 : 223.0) member of MEKK subfamily; mitogen-activated protein kinase kinase kinase 13 (MAPKKK13)
rchiobhmchr5g0077231	-1.128	(at3g20830 : 478.0) AGC (cAMP-dependent, cGMP-dependent and protein kinase C) kinase family protein
rchiobhmchr5g0077741	2.781	(at5g60900 : 235.0) Encodes a receptor-like protein kinase.; receptor-like protein kinase 1 (RLK1)
rchiobhmchr5g0077861	2.946	(at5g60900 : 560.0) Encodes a receptor-like protein kinase.; receptor-like protein kinase 1 (RLK1)
rchiobhmchr5g0078511	1.194	(at5g60900 : 156.0) Encodes a receptor-like protein kinase.; receptor-like protein kinase 1 (RLK1)
rchiobhmchr6g0248521	2.234	(at3g57710 : 247.0) Protein kinase superfamily protein
rchiobhmchr6g0248561	Inf	(at3g57750 : 135.0) Protein kinase superfamily protein
rchiobhmchr6g0258921	-1.125	(at3g50530 : 84.7) CDPK-related kinase; CDPK-related kinase (CRK)
rchiobhmchr6g0276441	1.33	(at5g60900 : 429.0) Encodes a receptor-like protein kinase.; receptor-like protein kinase 1 (RLK1)
novel03638	-1.245	(at4g16970 : 97.1) Protein kinase superfamily protein
rchiobhmchr7g0179031	1.07	(at1g68040 : 211.0) S-adenosyl-L-methionine-dependent methyltransferases superfamily protein
rchiobhmchr7g0187641	-4.569	(at1g68040 : 218.0) S-adenosyl-L-methionine-dependent methyltransferases superfamily protein
rchiobhmchr7g0188941	-1.34	(at5g23720 : 348.0) Encodes a protein tyrosine phosphatase Propyzamide-Hypersensitive 1 (PHS1)
rchiobhmchr7g0192371	1.591	(at5g50200 : 106.0) Wound-responsive gene 3 (WR3). Encodes a high-affinity nitrate transporter. Up-regulated by nitrate. Involved in jasmonic acid-independent wound signal transduction
rchiobhmchr7g0193661	-2.134	(at1g62400 : 98.6) high leaf temperature 1 (HT1), Protein kinase superfamily protein
rchiobhmchr7g0203821	1.084	(at4g19110 : 256.0) Protein kinase superfamily protein
rchiobhmchr7g0215811	2.918	(at4g23130 : 93.6) Encodes a receptor-like protein kinase. cysteine-rich RLK (RECEPTOR-like protein kinase) 5 (CRK5)
rchiobhmchr7g0224061	1.513	(at1g11340 : 308.0) S-locus lectin protein kinase family protein
rchiobhmchr7g0224101	1.05	(at1g11340 : 159.0) S-locus lectin protein kinase family protein
rchiobhmchr7g0227561	2.62	(at5g35370 : 681.0) S-locus lectin protein kinase family protein
rchiobhmchr7g0235241	1.276	(at4g24480 : 80.5) Protein kinase superfamily protein
rchiobhmchr7g0223491	-1.361	(at3g48190 : 165.0) encodes a homolog of the human ATM gene, which is mutated in ataxia telangiectasia, a chromosome instability disorder
rchiobhmchr6g0248521	2.234	(at3g57710 : 247.0) Protein kinase superfamily protein
rchiobhmchr6g0248561	Inf	(at3g57750 : 135.0) Protein kinase superfamily protein
rchiobhmchr4g0403901	Inf	(at3g18810 : 162.0) Protein kinase superfamily protein
rchiobhmchr4g0403901	Inf	(at3g18810 : 162.0) Protein kinase superfamily protein
novel03027	1.242	(at5g35960 : 475.0) Protein kinase family protein
rchiobhmchr6g0296761	-1.347	(at1g77280 : 139.0) Protein kinase protein with adenine nucleotide alpha hydrolases-like domain
rchiobhmchr1g0364451	1.143	(at5g02800 : 124.0) Protein kinase superfamily protein
rchiobhmchr1g0367631	1.07	(at1g07570 : 98.2) Protein kinase capable of phosphorylating tyrosine, serine, and threonine residues; APK1A;
rchiobhmchr2g0087681	-1.39	(at5g15080 : 155.0) Protein kinase superfamily protein;
rchiobhmchr2g0095161	2.102	(at2g05940 : 194.0) Protein kinase superfamily protein;
rchiobhmchr2g0169151	1.07	(at3g01300 : 221.0) Protein kinase superfamily protein;
rchiobhmchr4g0403901	Inf	(at3g18810 : 162.0) Protein kinase superfamily protein;
rchiobhmchr5g0061791	1.366	(at5g02800 : 126.0) Protein kinase superfamily protein;
rchiobhmchr7g0206611	1.074	(at5g47070 : 163.0) Protein kinase superfamily protein;
rchiobhmchr7g0206991	1.387	(at5g47070 : 86.3) Protein kinase superfamily protein;
rchiobhmchr4g0403901	Inf	(at3g18810 : 162.0) Protein kinase superfamily protein;
rchiobhmchr1g0373831	1.281	(at5g61550 : 100.0) U-box domain-containing protein kinase family protein;
Protein degradation
rchiobhmchr1g0373091	1.194	(at1g02170 : 111.0) Metacaspase AtMCP1b. Arginine/lysine-specific cysteine protease activity. Induces apoptosis in yeast. Contains Pfam profile PF00656: ICE-like protease (caspase) p20 domain; metacaspase 1 (AMC1);
novel01740	2.143	(at5g43580 : 80.1) Predicted to encode a PR (pathogenesis-related) peptide that belongs to the PR-6 proteinase inhibitor family.
rchiobhmchr5g0073051	1.802	(at1g06900 : 97.1) Insulinase (Peptidase family M16) family protein;
rchiobhmchr7g0202261	1.556	(at1g06900 : 101.0) Insulinase (Peptidase family M16) family protein;
subtilases protease
rchiobhmchr2g0096651	-1.141	(at4g21326 : 139.0) subtilase 3.12 (SBT3.12);
rchiobhmchr2g0107331	1.149	(at5g67360 : 1061.0) Encodes a subtilisin-like serine protease essential for mucilage release from seed coats.; ARA12;
rchiobhmchr2g0155491	2.056	(at2g04160 : 185.0) AUXIN-INDUCED IN ROOT CULTURES 3 (AIR3);encodes a protein similar to subtilisin-like serine protease which is believed to be active outside the plant cell.;
rchiobhmchr7g0187621	1.373	(at1g32940 : 303.0) SBT3.5; serine-type endopeptidase activity; INVOLVED IN: proteolysis, negative regulation of catalytic activity;
cysteine protease
rchiobhmchr5g0023691	1.349	(at3g49340 : 185.0) Cysteine proteinases superfamily protein;
aspartate protease
rchiobhmchr2g0098551	1.114	(at2g17760 : 90.1) Eukaryotic aspartyl protease family protein;
rchiobhmchr3g0452711	1.172	(at3g18490 : 120.0) Eukaryotic aspartyl protease family protein;
rchiobhmchr3g0466261	1.894	(at5g02190 : 567.0) PROMOTION OF CELL SURVIVAL 1 (PCS1); encodes an aspartic protease, has an important role in determining cell fate during embryonic development and in reproduction processes.
rchiobhmchr4g0447081	1.39	(at3g20015 : 515.0) Eukaryotic aspartyl protease family protein;
rchiobhmchr6g0291731	1.003	(at3g02740 : 539.0) Eukaryotic aspartyl protease family protein;
serine protease
rchiobhmchr3g0466421	1.253	(at2g29050 : 97.8) RHOMBOID-like 1 (RBL1);
rchiobhmchr4g0441341	1.78	(at1g15000 : 504.0) serine carboxypeptidase-like 50 (scpl50);
metalloprotease
novel01040	1.383	(at3g04340 : 95.1) embryo defective 2458 (emb2458)
rchiobhmchr4g0435761	-1.126	(at1g13270 : 89.7) Encodes a methionine aminopeptidase formerly called MAP1B, renamed to MAP1C.; methionine aminopeptidase 1B (MAP1C);
AAA type
rchiobhmchr1g0360611	1.335	(at2g46620 : 570.0) P-loop containing nucleoside triphosphate hydrolases superfamily protein;
rchiobhmchr2g0100651	2.238	(at2g18193 : 497.0) P-loop containing nucleoside triphosphate hydrolases superfamily protein;
rchiobhmchr2g0100821	1.068	(at5g17760 : 328.0) P-loop containing nucleoside triphosphate hydrolases superfamily protein;
rchiobhmchr2g0100831	1.419	(at3g50930 : 174.0) cytochrome BC1 synthesis (BCS1);
rchiobhmchr2g0100841	1.94	(at3g50940 : 174.0) P-loop containing nucleoside triphosphate hydrolases superfamily protein;
rchiobhmchr4g0402591	-1.902	(at5g57480 : 776.0) P-loop containing nucleoside triphosphate hydrolases superfamily protein;
rchiobhmchr7g0180181	-1.484	(at5g40010 : 569.0) AAA-ATPase 1 (AATP1);
Ubiquitin
rchiobhmchr7g0194461	-1.587	(at5g24240 : 486.0) Phosphatidylinositol 3- and 4-kinase ;Ubiquitin family protein;
rchiobhmchr2g0091211	2	(at2g28830 : 80.5) PLANT U-BOX 12 (PUB12);
Ubiquitin E2
novel00302	1.08	(at4g27960 : 307.0) ubiquitin conjugating enzyme; ubiquitin conjugating enzyme 9 (UBC9);
Ubiquitin E3 RING
rchiobhmchr1g0362651	1.192	(at3g54850 : 523.0) Encodes a protein with a typical U-box domain followed by an Armadillo repeat region, a domain organization that is frequently found in plant U-box proteins. Displays ubiquitin ligase activity in vitro.; plant U-box 14 (PUB14);
rchiobhmchr2g0091211	2	(at2g28830 : 80.5) PLANT U-BOX 12 (PUB12);
rchiobhmchr2g0091391	1.011	(at4g28890 : 310.0) RING/U-box superfamily protein;
rchiobhmchr2g0118861	-2.571	(at1g49230 : 228.0) RING/U-box superfamily protein;
rchiobhmchr2g0128891	1.482	(at2g42360 : 121.0) RING/U-box superfamily protein;
rchiobhmchr2g0170871	-1.366	(at5g40250 : 380.0) RING/U-box superfamily protein;
rchiobhmchr3g0454221	1.949	(at5g27420 : 255.0) Encodes CNI1 (Carbon/Nitrogen Insensitive1) (also named as ATL31), a RING type ubiquitin ligase that functions in the Carbon/Nitrogen response for growth phase transition in Arabidopsis seedlings
rchiobhmchr4g0388951	1.124	(at1g76390 : 108.0) ARM repeat superfamily protein;
rchiobhmchr4g0404881	-1.775	(at4g30400 : 362.0) RING/U-box superfamily protein;
rchiobhmchr4g0428541	1.172	(at1g20780 : 84.7) Encodes a protein containing a U-box and an ARM domain.; senescence-associated E3 ubiquitin ligase 1 (SAUL1);
rchiobhmchr4g0431951	1.044	(at1g13195 : 80.9) RING/U-box superfamily protein;
rchiobhmchr4g0433131	-1.092	(at1g67856 : 159.0) RING/U-box superfamily protein;
rchiobhmchr5g0018981	1.966	(at5g60710 : 85.1) Zinc finger (C3HC4-type RING finger) family protein;
rchiobhmchr5g0059571	-1.075	(at5g60580 : 118.0) RING/U-box superfamily protein;
rchiobhmchr6g0289351	1.214	(at2g30580 : 81.6) Encodes a C3HC4 RING-domain-containing ubiquitin E3 ligase capable of interacting with DREB2A. DRIP2 seems to be involved in regulating stress-related transcriptional changes and drought tolerance.
rchiobhmchr6g0291501	1.616	(at4g33565 : 162.0) RING/U-box superfamily protein;
rchiobhmchr6g0292011	-1.084	(at4g03000 : 375.0) RING/U-box superfamily protein;
rchiobhmchr7g0223871	1.249	(at1g11950 : 524.0) Transcription factor jumonji (jmjC) domain-containing protein;
Ubiquitin E3 SCF FBOX
rchiobhmchr1g0328801	-1.457	(at3g23880 : 124.0) F-box and associated interaction domains-containing protein;
rchiobhmchr1g0353901	1.461	(at4g05460 : 103.0) RNI-like superfamily protein;
rchiobhmchr2g0084671	2.314	(at4g12560 : 114.0) Encodes CPR30 (Constitutive Expresser of PR Genes 30), a F-Box protein that functions as a negative regulator of defense response.;
rchiobhmchr2g0137561	1.048	(at1g80440 : 319.0) Galactose oxidase/kelch repeat superfamily protein;
rchiobhmchr3g0448461	1.058	(at2g02240 : 89.0) maternal effect embryo arrest 66 (MEE66); CONTAINS InterPro DOMAIN/s: F-box domain, cyclin-like (InterPro:IPR001810), F-box domain, Skp2-like (InterPro:IPR022364)
rchiobhmchr3g0448621	-1.253	(at2g02230 : 122.0) phloem protein 2-B1 (PP2-B1); CONTAINS InterPro DOMAIN/s: F-box domain, cyclin-like (InterPro:IPR001810), F-box domain, Skp2-like (InterPro:IPR022364);
rchiobhmchr3g0456421	1.298	(at1g09155 : 108.0) phloem protein 2-B15 (PP2-B15);
rchiobhmchr3g0467581	1.514	(at2g39490 : 80.1) F-box family protein;
rchiobhmchr5g0031751	-1.028	(at4g12560 : 114.0) Encodes CPR30 (Constitutive Expresser of PR Genes 30), a F-Box protein that functions as a negative regulator of defense response.;
rchiobhmchr5g0040591	1.138	(at4g04480 : 242.0) F-box family protein with a domain of unknown function (DUF295)
rchiobhmchr5g0040661	1.454	(at4g04480 : 258.0) F-box family protein with a domain of unknown function (DUF295)
rchiobhmchr5g0046101	2.252	(at2g27310 : 281.0) F-box family protein
rchiobhmchr5g0075091	-1.92	(at3g23880 : 104.0) F-box and associated interaction domains-containing protein
rchiobhmchr6g0289551	2.691	(at3g54650 : 136.0) FBL17; ubiquitin-protein ligase activity;
rchiobhmchr6g0291231	1.072	(at2g27310 : 142.0) F-box family protein;
rchiobhmchr7g0213971	1.056	(at1g31350 : 328.0) KAR-UP F-box 1 (KUF1);
Hormone
Auxin
rchiobhmchr4g0412481	1.244	(at4g15550 : 385.0) UDP-glucose:indole-3-acetate beta-D-glucosyltransferase
rchiobhmchr4g0444701	1.158	(at3g02875 : 110.0) Hydrolyzes amino acid conjugates of the plant growth regulator indole-3-acetic acid (IAA), including IAA-Leu and IAA-Phe
rchiobhmchr6g0248381	1.242	(at1g05680 : 282.0) Encodes a UDP-glucosyltransferase, UGT74E2, that acts on IBA (indole-3-butyric acid) and affects auxin homeostasis
rchiobhmchr7g0179611	1.128	(at1g05680 : 245.0) Encodes a UDP-glucosyltransferase, UGT74E2, that acts on IBA (indole-3-butyric acid) and affects auxin homeostasis
rchiobhmchr7g0178461	-1.274	(at1g73590 : 588.0) Encodes an auxin efflux carrier involved in shoot and root development
novel00321	-1.18	(at2g34680 : 401.0) AUXIN-INDUCED IN ROOT CULTURES 9 (AIR9);isolated from differential screening of a cDNA library from auxin-treated root culture
rchiobhmchr2g0095551	-1.217	(at5g20730 : 241.0) Encodes an auxin-regulated transcriptional activator
rchiobhmchr2g0111231	-1.062	(at5g65470 : 126.0) O-fucosyltransferase family protein
rchiobhmchr2g0124401	-1.198	(p32295|arg7_phaau : 129.0) SAUR-like auxin-responsive protein family
rchiobhmchr3g0470021	-1.814	(at1g58100 : 124.0) TCP family transcription factor
rchiobhmchr3g0470231	-2.337	(at3g09870 : 102.0) SAUR-like auxin-responsive protein family
rchiobhmchr4g0411051	1.233	(at1g60680 : 172.0) NAD(P)-linked oxidoreductase superfamily protein
novel02375	-1.114	(at4g38840 : 122.0) SAUR-like auxin-responsive protein family
rchiobhmchr5g0056821	-1.444	(p32295|arg7_phaau : 120.0) SAUR-like auxin-responsive protein family
rchiobhmchr6g0268941	-2.105	(p32295|arg7_phaau : 121.0) SAUR-like auxin-responsive protein family
rchiobhmchr6g0293491	Inf	(at2g47750 : 416.0) Encodes GH3.9, a member of the GH3 family auxin-responsive genes
rchiobhmchr7g0183771	1.043	(at5g15740 : 90.9) O-fucosyltransferase family protein
rchiobhmchr7g0210621	-1.392	(p32295|arg7_phaau : 127.0) SAUR-like auxin-responsive protein family ;Indole-3-acetic acid-induced protein ARG7
rchiobhmchr7g0210661	-1.321	(p33081|ax15a_soybn : 111.0) Auxin-induced protein 15A - Glycine max (Soybean) & (at5g18080 : 107.0) SAUR-like auxin-responsive protein family
rchiobhmchr7g0210681	-1.362	(p32295|arg7_phaau : 125.0) Indole-3-acetic acid-induced protein ARG7 - Phaseolus aureus (Mung bean) (Vigna radiata) & (at4g38840 : 120.0) SAUR-like auxin-responsive protein family
rchiobhmchr7g0210891	-1.529	(p33080|ax10a_soybn : 108.0) Auxin-induced protein X10A - Glycine max (Soybean) & (at5g18020 : 103.0) SAUR-like auxin-responsive protein family
rchiobhmchr7g0211121	-1.382	(at4g38840 : 124.0) SAUR-like auxin-responsive protein family
ABA
rchiobhmchr1g0339921	1.996	(at3g21790 : 390.0) UDP-Glycosyltransferase superfamily protein
rchiobhmchr1g0339941	1.488	(at3g21760 : 449.0) Encodes HYR1, a UDP glycosyltransferase (UGT). HYR1 glucosylates hypostatin, an inhibitor of cell expansion in vivo to form a bioactive glucoside
rchiobhmchr1g0339981	1.139	(at3g21760 : 463.0) Encodes HYR1, a UDP glycosyltransferase (UGT). HYR1 glucosylates hypostatin, an inhibitor of cell expansion in vivo to form a bioactive glucoside
rchiobhmchr1g0340061	1.954	(at3g21760 : 463.0) Encodes HYR1, a UDP glycosyltransferase (UGT). HYR1 glucosylates hypostatin, an inhibitor of cell expansion in vivo to form a bioactive glucoside
rchiobhmchr2g0153321	1.57	(at3g21760 : 410.0) Encodes HYR1, a UDP glycosyltransferase (UGT). HYR1 glucosylates hypostatin, an inhibitor of cell expansion in vivo to form a bioactive glucoside
rchiobhmchr2g0153461	1.895	(at3g21760 : 461.0) Encodes HYR1, a UDP glycosyltransferase (UGT). HYR1 glucosylates hypostatin, an inhibitor of cell expansion in vivo to form a bioactive glucoside
rchiobhmchr2g0153471	1.648	(at3g21760 : 422.0) Encodes HYR1, a UDP glycosyltransferase (UGT). HYR1 glucosylates hypostatin, an inhibitor of cell expansion in vivo to form a bioactive glucoside
rchiobhmchr5g0034611	-1.109	(at2g20770 : 182.0) Encodes a protein with reported similarity to GCR2 a putative G protein coupled receptor thought to be an ABA receptor
rchiobhmchr2g0176291	1.453	(at5g13200 : 229.0) GRAM domain family protein
BR
rchiobhmchr3g0463931	-1.935	(at2g38050 : 390.0) Similar to mammalian steroid-5-alpha-reductase. Involved in the brassinolide biosynthetic pathway.; DE-ETIOLATED 2 (DET2)
rchiobhmchr6g0262341	1.033	(at5g16010 : 178.0) 3-oxo-5-alpha-steroid 4-dehydrogenase family protein
rchiobhmchr6g0262351	1.067	(at5g16010 : 192.0) 3-oxo-5-alpha-steroid 4-dehydrogenase family protein
rchiobhmchr4g0437381	-2.82	(at2g03760 : 369.0) Encodes a brassinosteroid sulfotransferase
rchiobhmchr0c45g0503831	4.111	(at3g45130 : 92.0) lanosterol synthase 1 (LAS1)
rchiobhmchr4g0397271	3.365	(at3g45130 : 87.4) lanosterol synthase 1 (LAS1)
novel03074	2.064	(at4g37760 : 490.0) squalene epoxidase 3 (SQE3)
novel03076	1.577	(at4g37760 : 573.0) squalene epoxidase 3 (SQE3)
rchiobhmchr1g0371271	NaN	(at3g51740 : 522.0) encodes a leucine-repeat receptor kinase expressed in inflorescence meristem
rchiobhmchr5g0074401	1.24	(at1g55610 : 1471.0) mutant has Altered vascular cell differentiation; LRR Receptor Kinase; BRI1 like (BRL1)
rchiobhmchr7g0182251	2.276	(at1g74360 : 1102.0) Leucine-rich repeat protein kinase family protein
rchiobhmchr4g0403901	Inf	(at3g18810 : 162.0) Protein kinase superfamily protein
Ethylene
rchiobhmchr2g0087171	1.154	(at5g20400 : 82.4) encodes a protein whose sequence is similar to flavanone 3 hydroxylase from Malus
rchiobhmchr2g0087201	1.504	(at1g49390 : 160.0) 2-oxoglutarate (2OG) and Fe(II)-dependent oxygenase superfamily protein
rchiobhmchr2g0087211	1.132	(at1g60860 : 121.0) A member of ARF GAP domain (AGD)
rchiobhmchr4g0392071	1.002	(at1g06620 : 187.0) encodes a protein whose sequence is similar to a 2-oxoglutarate-dependent dioxygenase
rchiobhmchr5g0070171	-1.342	(at5g58660 : 111.0) 2-oxoglutarate (2OG) and Fe(II)-dependent oxygenase superfamily protein
rchiobhmchr6g0288551	-1.695	(at1g06620 : 157.0) encodes a protein whose sequence is similar to a 2-oxoglutarate-dependent dioxygenase
rchiobhmchr6g0288681	1.058	(at5g59540 : 88.6) 2-oxoglutarate (2OG) and Fe(II)-dependent oxygenase superfamily protein
rchiobhmchr6g0310751	3.254	(at1g06650 : 136.0) encodes a protein whose sequence is similar to 2-oxoglutarate-dependent dioxygenase
rchiobhmchr6g0310191	1.934	(at4g37770 : 435.0) Encodes an auxin inducible ACC synthase
rchiobhmchr2g0107611	-1.526	(at2g23060 : 466.0) Acyl-CoA N-acyltransferases (NAT) superfamily protein
rchiobhmchr3g0483171	1.379	(at3g50170 : 107.0) Plant protein of unknown function (DUF247)
rchiobhmchr5g0009711	1.659	(at5g47220 : 108.0) Encodes a member of the ERF (ethylene response factor) subfamily B-3 of ERF/AP2 transcription factor family (ATERF-2)
rchiobhmchr6g0269291	4.54	(at4g31980 : 221.0) Protein of unknown function DUF247
rchiobhmchr6g0298261	1.391	(at4g31980 : 296.0) Protein of unknown function DUF247
rchiobhmchr6g0298291	2.508	(at4g31980 : 266.0) Protein of unknown function DUF247
Cytokinin
rchiobhmchr2g0093491	Inf	(at5g56970 : 167.0)cytokinin oxidase 3 (CKX3)
rchiobhmchr2g0112881	1.284	(at1g22380 : 337.0) Encodes a putative UDP-glucosyl transferase (AtbHLH152)
rchiobhmchr2g0112891	1.243	(at1g22370 : 335.0) UDP-glucosyl transferase 85A5 (UGT85A5)
rchiobhmchr2g0112921	1.622	(at1g22380 : 343.0) Encodes a putative UDP-glucosyl transferase(AtbHLH152)
rchiobhmchr2g0154001	-4.088	(at1g22380 : 352.0) Encodes a putative UDP-glucosyl transferase(AtbHLH152)
rchiobhmchr2g0154061	1.119	(at1g22380 : 334.0) Encodes a putative UDP-glucosyl transferase(AtbHLH152)
rchiobhmchr2g0154191	2.115	(at1g22360 : 313.0) UDP-glucosyl transferase 85A2 (UGT85A2)
rchiobhmchr2g0154341	2.197	(at1g22380 : 335.0) Encodes a putative UDP-glucosyl transferase (AtbHLH152)
rchiobhmchr3g0480671	1.297	(at1g22360 : 206.0) UDP-glucosyl transferase 85A2 (UGT85A2)
rchiobhmchr5g0029061	-2.764	(at1g22380 : 364.0) Encodes a putative UDP-glucosyl transferase(AtbHLH152)
novel02873	3.407	(at2g15480 : 91.7) UDP-glucosyl transferase 73B5 (UGT73B5)
rchiobhmchr7g0243791	-1.734	(at1g22400 : 385.0) UGT85A1
JA
rchiobhmchr5g0008511	-1.096	(at1g72520 : 359.0) LOX4
rchiobhmchr6g0261011	2.819	(at5g42650 : 537.0) (Allene oxide synthase 2) AOS2, Encodes a member of the cytochrome p450 CYP74 gene family that functions as an allene oxide synthase.
rchiobhmchr6g0300221	1.174	(at5g42650 : 537.0) (Allene oxide synthase 2) AOS2, Encodes a member of the cytochrome p450 CYP74 gene family that functions as an allene oxide synthase.
novel01210	-1.131	(at3g11480 : 111.0) The gene encodes a SABATH methyltransferase that methylates both salicylic acid and benzoic acid
rchiobhmchr6g0265391	-1.305	(at3g11480 : 89.4) The gene encodes a SABATH methyltransferase that methylates both salicylic acid and benzoic acid
SA
rchiobhmchr1g0327241	2.23	(at1g15125 : 218.0) S-adenosyl-L-methionine-dependent methyltransferases superfamily protein
novel01210	-1.131	(at3g11480 : 111.0) The gene encodes a SABATH methyltransferase that methylates both salicylic acid and benzoic acid
rchiobhmchr6g0248381	1.242	(at1g05680 : 282.0) Encodes a UDP-glucosyltransferase, UGT74E2, that acts on IBA (indole-3-butyric acid) and affects auxin homeostasis
rchiobhmchr6g0248411	1.514	(at1g05680 : 296.0) Encodes a UDP-glucosyltransferase, UGT74E2, that acts on IBA (indole-3-butyric acid) and affects auxin homeostasis
rchiobhmchr7g0179031	1.07	(at1g68040 : 211.0) S-adenosyl-L-methionine-dependent methyltransferases superfamily protein
rchiobhmchr7g0179611	1.128	(at1g05680 : 245.0) Encodes a UDP-glucosyltransferase, UGT74E2, that acts on IBA (indole-3-butyric acid) and affects auxin homeostasis
rchiobhmchr7g0187641	-4.569	(at1g68040 : 218.0) S-adenosyl-L-methionine-dependent methyltransferases superfamily protein
rchiobhmchr6g0248381	1.242	(at1g05680 : 282.0) Encodes a UDP-glucosyltransferase, UGT74E2, that acts on IBA (indole-3-butyric acid) and affects auxin homeostasis
rchiobhmchr6g0248391	1.248	(at2g43820 : 166.0) Induced by Salicylic acid, virus, fungus and bacteria
rchiobhmchr6g0248391	1.248	(at2g43820 : 166.0) Induced by Salicylic acid, virus, fungus and bacteria
novel01210	-1.131	(at3g11480 : 111.0) The gene encodes a SABATH methyltransferase that methylates both salicylic acid and benzoic acid
rchiobhmchr6g0265391	-1.305	(at3g11480 : 89.4) The gene encodes a SABATH methyltransferase that methylates both salicylic acid and benzoic acid
GA
rchiobhmchr2g0085151	1.11	(at1g15540 : 166.0) 2-oxoglutarate (2OG) and Fe(II)-dependent oxygenase superfamily protein
rchiobhmchr5g0050321	1.427	(at1g52800 : 125.0) 2-oxoglutarate (2OG) and Fe(II)-dependent oxygenase superfamily protein
rchiobhmchr5g0050341	1.716	(at1g52800 : 107.0) 2-oxoglutarate (2OG) and Fe(II)-dependent oxygenase superfamily protein
rchiobhmchr1g0353791	-3.366	(at4g25420 : 187.0) Encodes gibberellin 20-oxidase that is involved in the later steps of the gibberellin biosynthetic pathway
rchiobhmchr1g0334761	1.249	(at1g66350 : 142.0) RGL1, Negative regulator of GA responses, member of GRAS family of transcription factors
rchiobhmchr3g0493011	-1.404	(at3g03450 : 608.0) Encodes a DELLA protein, a member of the GRAS superfamily of putative transcription factors
rchiobhmchr4g0442301	1.229	(at5g37490 : 343.0) ARM repeat superfamily protein
rchiobhmchr7g0177891	2.403	(at5g37490 : 295.0) ARM repeat superfamily protein
rchiobhmchr3g0493011	-1.404	(at3g03450 : 608.0) Encodes a DELLA protein, a member of the GRAS superfamily of putative transcription factors
rchiobhmchr3g0493101	1.65	(at3g02885 : 92.0) GAST1 protein homolog 5 (GASA5)
rchiobhmchr6g0254301	1.207	(at2g14900 : 96.7) Gibberellin-regulated family protein
