# Supplementary material for: RhWRKY33 Positively Regulates Onset of Floral Senescence by Responding to Wounding- and Ethylene-Signaling in Rose Plants
Source: Front Plant Sci. 2021 Nov 5;12:726797. doi: 10.3389/fpls.2021.726797 (PMC8602865; doi:10.3389/fpls.2021.726797)
Supplement: Supplementary Table 6 — List of primers used. [file Table_6.XLSX]

## Sheet: Sheet1
		Supplementary Table 6. List of primers used.
		Primers	Sequence
		RhUBI2-F	GCCCTGGTGCGTTCCCAACTG
		RhUBI2-R	CCTGCGTGTCTGTCCGCATTG
		WRKY33-F	TTTCGTTGATTTGAGGCTGGC
		WRKY33-R	CAGCTCCACACATTTGACCG
		TRV-WRKY33-recombination-F	aaggttaccgaattctctagaGACAATCTAAGGCTACCGACATC
		TRV-WRKY33-recombination-R	ctcgagacgcgtgagctcggtaccTGCGAAACTTCTTCTATGAC
		RhActin5-F	CCATGAGACCACATACAATTCG
		RhActin5-R	CAGCAGTAAGCCTACAAGGTCATA
		RhSAG12-F	AGCGGAGAAGCCTTTCAGTC
		RhSAG12-R	CAGCATGGTTCAGGCTGGTA
